# Supplementary material for: Comprehensive identification and systematical characterization of BRX gene family and the functional of GhBRXL5A in response to salt stress
Source: BMC Plant Biol. 2024 Jun 11;24:528. doi: 10.1186/s12870-024-05220-3 (PMC11165835; doi:10.1186/s12870-024-05220-3)
Supplement: Supplementary file 1 — Supplementary Material 1. [file 12870_2024_5220_MOESM1_ESM.xlsx]

## Sheet: Table S1
Additional file 1: able S1 Information of BRXL genes in different plant species.
Gene name	Accession number	Chromosome	start	end	strand	Chromosome	start	end	strand	CDS (bp)	Protein length (a.a.)	Isoeletric point(PI)	Molecular Weight(MW)/kDa	Predicted subcellular localization
GhBRXL4A	GH_A05G0325.1					A05	3177168	3181054	forward	1113	370	8.54	41.72	Nuclear
GhBRXL2A	GH_A05G1391.1					A05	12781859	12785124	forward	1107	368	7.12	41.15	Nuclear
GhBRXL3A	GH_A05G4266.1					A05	109543524	109547341	reverse	1101	366	6.98	41.15	Nuclear
GhBRXL5A	GH_A06G0818.1					A06	18661658	18665705	forward	1113	370	8.59	42.1	Nuclear
GhBRXL1A	GH_A12G2229.1					A12	100620830	100623966	reverse	1029	342	5.73	38.61	Nuclear
GhBRXL6A	GH_A13G2210.1					A13	105927072	105939499	reverse	1119	372	6.44	41.98	Nuclear
GhBRXL3D	GH_D04G0110.1					D04	1388080	1391847	forward	1101	366	6.98	41.15	Nuclear
GhBRXL4D	GH_D05G0333.1					D05	2755366	2759306	forward	1113	370	8.54	41.71	Nuclear
GhBRXL2D	GH_D05G1406.1					D05	11708479	11711708	forward	1107	368	7.1	41.23	Nuclear
GhBRXL5D	GH_D06G0798.1					D06	13585871	13589893	forward	1113	370	8.22	42.15	Nuclear
GhBRXL1D	GH_D12G2247.1					D12	54905379	54908523	reverse	1029	342	5.73	38.58	Nuclear
GhBRXL6D	GH_D13G2194.1					D13	60017269	60022630	reverse	1119	372	7.07	42.02	Nuclear
GbBRXL4A	GB_A05G0330.1					A05	3422920	3426805	forward	1113	370	8.18	41.67	Nuclear
GbBRXL2A	GB_A05G1401.1					A05	13143581	13146840	forward	1107	368	7.65	41.16	Nuclear
GbBRXL3A	GB_A05G4361.1					A05	106330521	106334337	reverse	1101	366	6.98	41.11	Nuclear
GbBRXL5A	GB_A06G0850.1					A06	18282737	18286783	forward	1113	370	8.59	42.14	Nuclear
GbBRXL1A	GB_A12G2318.1					A12	94512627	94515762	reverse	1029	342	5.73	38.58	Nuclear
GbBRXL6A	GB_A13G2348.1					A13	108141295	108146877	reverse	1119	372	6.44	41.98	Nuclear
GbBRXL3D	GB_D04G0106.1					D04	1235026	1238881	forward	1101	366	6.98	41.08	Nuclear
GbBRXL4D	GB_D05G0332.1					D05	3006888	3010754	forward	1113	370	8.54	41.71	Nuclear
GbBRXL2D	GB_D05G1413.1					D05	11911707	11914936	forward	1107	368	7.1	41.36	Nuclear
GbBRXL5D	GB_D06G0842.1					D06	13186014	13190041	forward	1113	370	8.22	42.13	Nuclear
GbBRXL1D	GB_D12G2323.1					D12	54093645	54096789	reverse	1029	342	5.73	38.58	Nuclear
GbBRXL6D	GB_D13G2300.1					D13	56810566	56816175	reverse	1119	372	6.7	41.98	Nuclear
GrBRXL1	Gorai.008G220800.1					Chr08	50733292	50738766	reverse	1029	342	5.73	38.58	Nuclear
GrBRXL4	Gorai.009G034500.1					Chr09	2588592	2593869	forward	1218	405	7.09	45.59	Nuclear
GrBRXL2	Gorai.009G143900.1					Chr09	10893100	10898488	forward	1116	371	7.06	41.01	Nuclear
GrBRXL5	Gorai.010G086500.1					Chr10	13061334	13066413	forward	1113	370	7.67	42.19	Nuclear
GrBRXL3	Gorai.012G011200.1					Chr12	1267709	1272293	forward	1101	366	6.98	41.14	Nuclear
GrBRXL6	Gorai.013G226100.1					Chr13	54539383	54545713	reverse	1119	372	6.7	42.08	Nuclear
GaBRXL3	Ga04G2032.1					Chr04	97212253	97216087	reverse	1068	355	8.15	40.1	Nuclear
GaBRXL4	Ga05G0345.1					Chr05	3154294	3158187	forward	1113	370	8.54	41.75	Nuclear
GaBRXL2	Ga05G1462.1					Chr05	12948949	12952217	forward	1107	368	7.65	41.16	Nuclear
GaBRXL5	Ga06G0792.1					Chr06	14522676	14526723	forward	1113	370	8.59	42.14	Nuclear
GaBRXL1	Ga12G0771.1					Chr12	7213117	7216251	forward	1029	342	5.73	38.58	Nuclear
GaBRXL6	Ga13G2392.1					Chr13	119171889	119177485	reverse	1119	372	6.44	41.98	Nuclear
AtBRX	AT1G31880					Chr1	11447287	11450192	forward	1077	358	7.15	40.39	Nuclear
AtBRXL1	AT2G35600					Chr2	14940774	14945357	reverse	996	331	5.46	37.93	Nuclear
AtBRXL2	AT3G14000					Chr3	4630865	4633414	reverse	1125	374	5.71	41.86	Nuclear
AtBRXL3	AT1G54180					Chr1	20227291	20230237	forward	1113	370	6.93	41.99	Nuclear
AtBRXL4	AT5G20540					Chr5	6947789	6952038	forward	1155	374	6.93	41.99	Nuclear
OsBRXL1	LOC_Os02g47230	Chr2:28826707..28833632 reverse	411			Chr2	28826707	28833632	reverse	1236	411	5.6	45.26	Nuclear
OsBRXL2	LOC_Os03g63650	Chr3:35953610..35955166 forward	329			Chr3	35953610	35955166	forward	987	328	9.51	36.78	Nuclear
OsBRXL3	LOC_Os04g51172	Chr4:30297863..30305606 reverse	414			Chr4	30297863	30305606	reverse	1245	414	6.68	45.15	Nuclear
OsBRXL4	LOC_Os08g36020	Chr8:22702024..22707548 forward	397			Chr8	22702024	22707548	forward	1194	397	5.5	44.03	Nuclear
OsBRXL5	LOC_Os09g27220/LOC_Os09g27230	Chr9:16552512..16558792 forward	423			Chr9	16552512	16558792	forward	1272	423	5.63	45.63	Nuclear
OsBRXL6	LOC_Os12g09080	Chr12:4746628..4747737 forward	324			Chr12	4746628	4747737	forward	972	323	4.82	34.4	Nuclear
Glyma.16G104500.1	Glyma.16G104500.1	Gm16:21393104..21401887 forward				Gm16	21393104	21401887	forward	1050	349	5.7	39.55	Nuclear
Glyma.16G074200.1	Glyma.16G074200.1	Gm16:7405828..7414003 forward				Gm16	7405828	7414003	forward	1050	349	5.59	39.58	Nuclear
Glyma.09G212800.1	Glyma.09G212800.1	Gm09:44526198..44533169 forward				Gm09	44526198	44533169	forward	1062	353	5.42	39.89	Nuclear
Glyma.07G036500.1	Glyma.07G036500.1	Gm07:2975561..2980605 forward				Gm07	2975561	2980605	forward	1107	368	6.74	41.42	Nuclear
Glyma.16G005900.1	Glyma.16G005900.1	Gm16:451317..455501 forward				Gm16	451317	455501	forward	1116	371	6.49	41.72	Nuclear
Glyma.13G108200.1	Glyma.13G108200.1	Gm13:21276929..21282593 forward				Gm13	21276929	21282593	forward	1101	366	8.86	41.42	Nuclear
Glyma.17G051200.1	Glyma.17G051200.1	Gm17:3887294..3893195 reverse				Gm17	3887294	3893195	reverse	1101	366	8.33	41.39	Nuclear
Glyma.15G173400.1	Glyma.15G173400.1	Gm15:15917289..15925191 forward				Gm15	15917289	15925191	forward	1074	357	8.5	39.87	Nuclear
Glyma.09G068100.1	Glyma.09G068100.1	Gm09:6832236..6841406 reverse				Gm09	6832236	6841406	reverse	1080	359	8.26	39.92	Nuclear
Glyma.01G024200.1	Glyma.01G024200.1	Gm01:2479860..2482686 forward				Gm01	2479860	2482686	forward	258	85	5.05	9.43	Nuclear
Sobic.007G151500.1	Sobic.007G151500.1	Chr07:61729937..61735787 forward				Chr07	61729937	61735787	forward	1230	409	5.47	45.11	Nuclear
Sobic.002G218600.1	Sobic.002G218600.1	Chr02:62332960..62338374 forward				Chr02	62332960	62338374	forward	1251	416	5.99	45.22	Nuclear
Sobic.006G203200.1	Sobic.006G203200.1	Chr06:56787678..56794657 reverse				Chr06	56787678	56794657	reverse	1158	385	5.95	41.34	Nuclear
Sobic.001G008400.1	Sobic.001G008400.1	Chr01:794854..801694 reverse				Chr01	794854	801694	reverse	1167	388	8.95	42.26	Nuclear
Sobic.006G117900.1	Sobic.006G117900.1	Chr06:49946795..49948883 forward				Chr06	49946795	49948883	forward	942	313	5	32.95	Nuclear
Thecc.03G316800.1	Thecc.03G316800.1	Chromosome_3:34970961..34977823 forward				Chromosome_3	34970961	34977823	forward	1086	361	5.65	40.63	Nuclear
Thecc.06G117900.1	Thecc.06G117900.1	Chromosome_6:21026954..21032863 forward				Chromosome_6	21026954	21032863	forward	1110	369	6.23	41.31	Nuclear
Thecc.09G081200.1	Thecc.09G081200.1	Chromosome_9:4207875..4213224 reverse				Chromosome_9	4207875	4213224	reverse	1113	370	8.28	41.89	Nuclear
VIT_202s0033g00590.1	VIT_202s0033g00590.1	chr2:14820630..14824363 forward				chr2	14820630	14824363	forward	1113	370	5.91	41.5	Nuclear
VIT_209s0002g01540.1	VIT_209s0002g01540.1	chr9:1317724..1323356 reverse				chr9	1317724	1323356	reverse	1116	371	6.78	41.7	Nuclear
VIT_211s0016g01460.1	VIT_211s0016g01460.1	chr11:1159230..1163176 reverse				chr11	1159230	1163176	reverse	1116	371	8.27	41.97	Nuclear
VIT_201s0026g02140.1	VIT_201s0026g02140.1	chr1:11543270..11545370 reverse				chr1	11543270	11545370	reverse	378	125	5.22	13.85	Nuclear
Zm00001d026237	Zm00001d026237	10:141669522..141675761 reverse				10	141669522	141675761	reverse	1323	440	9.09	47.27	Nuclear
Zm00001d020650	Zm00001d020650	7:126587904..126592373 forward				7	126587904	126592373	forward	822	273	5.82	30.46	Nuclear
Zm00001d050109	Zm00001d050109	4:66244369..66250581 forward				4	66244369	66250581	forward	1185	394	5.09	43.1	Nuclear
Zm00001d017730	Zm00001d017730	5:205467076..205473131 reverse				5	205467076	205473131	reverse	1278	425	5.32	45.51	Nuclear
Zm00001d002432	Zm00001d002432	2:12555274..12557201 forward				2	12555274	12557201	forward	1170	389	5.6	41.69	Nuclear
Zm00001d034877	Zm00001d034877	1:304523484..304527283 forward				1	304523484	304527283	forward	1278	425	8.7	46.2	Nuclear
Zm00001d005833	Zm00001d005833	2:190344607..190350123 forward				2	190344607	190350123	forward	642	213	6.14	21.75	Nuclear
Zm00001d003315	Zm00001d003315	2:39889305..39890655 reverse				2	39889305	39890655	reverse	738	245	5.04	26.83	Nuclear
Potri.001G131800.1	Potri.001G131800.1	Chr01:10730784..10738422 reverse				Chr01	10730784	10738422	reverse	1098	365	6.15	40.93	Nuclear
Potri.006G144900.1	Potri.006G144900.1	Chr06:12278834..12285479 reverse				Chr06	12278834	12285479	reverse	1170	389	8.59	43.89	Nuclear
Potri.001G170800.1	Potri.001G170800.1	Chr01:14676200..14682449 reverse				Chr01	14676200	14682449	reverse	1119	372	5.75	41.75	Nuclear
Potri.003G063200.1	Potri.003G063200.1	Chr03:9033169..9038941 forward				Chr03	9033169	9038941	forward	1125	374	6.2	42.14	Nuclear

## Sheet: Table S2
Additional file 2: Table S2 Collinearity analyses of BRXL gene family in four cotton species
Type	Gene name	Gene name	Duplication type
Gh-Gh	GhBRXL4A	GhBRXL5A	WGD or Segmental
	GhBRXL4A	GhBRXL4D	WGD or Segmental
	GhBRXL4A	GhBRXL5D	WGD or Segmental
	GhBRXL4A	GhBRXL6D	WGD or Segmental
	GhBRXL2A	GhBRXL3A	WGD or Segmental
	GhBRXL2A	GhBRXL3D	WGD or Segmental
	GhBRXL2A	GhBRXL2D	WGD or Segmental
	GhBRXL2A	GhBRXL3A	WGD or Segmental
	GhBRXL3A	GhBRXL3D	WGD or Segmental
	GhBRXL3A	GhBRXL2D	WGD or Segmental
	GhBRXL4A	GhBRXL5A	WGD or Segmental
	GhBRXL5A	GhBRXL6A	WGD or Segmental
	GhBRXL5A	GhBRXL4D	WGD or Segmental
	GhBRXL5A	GhBRXL5D	WGD or Segmental
	GhBRXL5A	GhBRXL6D	WGD or Segmental
	GhBRXL1A	GhBRXL1D	WGD or Segmental
	GhBRXL5A	GhBRXL6A	WGD or Segmental
	GhBRXL6A	GhBRXL4D	WGD or Segmental
	GhBRXL6A	GhBRXL5D	WGD or Segmental
	GhBRXL6A	GhBRXL6D	WGD or Segmental
	GhBRXL2A	GhBRXL3D	WGD or Segmental
	GhBRXL3A	GhBRXL3D	WGD or Segmental
	GhBRXL3D	GhBRXL2D	WGD or Segmental
	GhBRXL4A	GhBRXL4D	WGD or Segmental
	GhBRXL5A	GhBRXL4D	WGD or Segmental
	GhBRXL6A	GhBRXL4D	WGD or Segmental
	GhBRXL4D	GhBRXL5D	WGD or Segmental
	GhBRXL4D	GhBRXL6D	WGD or Segmental
	GhBRXL2A	GhBRXL2D	WGD or Segmental
	GhBRXL3A	GhBRXL2D	WGD or Segmental
	GhBRXL3D	GhBRXL2D	WGD or Segmental
	GhBRXL4A	GhBRXL5D	WGD or Segmental
	GhBRXL5A	GhBRXL5D	WGD or Segmental
	GhBRXL6A	GhBRXL5D	WGD or Segmental
	GhBRXL4D	GhBRXL5D	WGD or Segmental
	GhBRXL5D	GhBRXL6D	WGD or Segmental
	GhBRXL1A	GhBRXL1D	WGD or Segmental
	GhBRXL4A	GhBRXL6D	WGD or Segmental
	GhBRXL5A	GhBRXL6D	WGD or Segmental
	GhBRXL6A	GhBRXL6D	WGD or Segmental
	GhBRXL4D	GhBRXL6D	WGD or Segmental
	GhBRXL5D	GhBRXL6D	WGD or Segmental
Gb-Gb	GbBRXL4A	GbBRXL5A	WGD or Segmental
	GbBRXL4A	GbBRXL4D	WGD or Segmental
	GbBRXL4A	GbBRXL5D	WGD or Segmental
	GbBRXL4A	GbBRXL6D	WGD or Segmental
	GbBRXL2A	GbBRXL3A	WGD or Segmental
	GbBRXL2A	GbBRXL3D	WGD or Segmental
	GbBRXL2A	GbBRXL2D	WGD or Segmental
	GbBRXL2A	GbBRXL3A	WGD or Segmental
	GbBRXL3A	GbBRXL3D	WGD or Segmental
	GbBRXL4A	GbBRXL5A	WGD or Segmental
	GbBRXL5A	GbBRXL6A	WGD or Segmental
	GbBRXL5A	GbBRXL4D	WGD or Segmental
	GbBRXL5A	GbBRXL5D	WGD or Segmental
	GbBRXL5A	GbBRXL6D	WGD or Segmental
	GbBRXL1A	GbBRXL1D	WGD or Segmental
	GbBRXL5A	GbBRXL6A	WGD or Segmental
	GbBRXL6A	GbBRXL4D	WGD or Segmental
	GbBRXL6A	GbBRXL5D	WGD or Segmental
	GbBRXL6A	GbBRXL6D	WGD or Segmental
	GbBRXL2A	GbBRXL3D	WGD or Segmental
	GbBRXL3A	GbBRXL3D	WGD or Segmental
	GbBRXL3D	GbBRXL2D	WGD or Segmental
	GbBRXL4A	GbBRXL4D	WGD or Segmental
	GbBRXL5A	GbBRXL4D	WGD or Segmental
	GbBRXL6A	GbBRXL4D	WGD or Segmental
	GbBRXL4D	GbBRXL5D	WGD or Segmental
	GbBRXL4D	GbBRXL6D	WGD or Segmental
	GbBRXL2A	GbBRXL2D	WGD or Segmental
	GbBRXL3D	GbBRXL2D	WGD or Segmental
	GbBRXL4A	GbBRXL5D	WGD or Segmental
	GbBRXL5A	GbBRXL5D	WGD or Segmental
	GbBRXL6A	GbBRXL5D	WGD or Segmental
	GbBRXL4D	GbBRXL5D	WGD or Segmental
	GbBRXL5D	GbBRXL6D	WGD or Segmental
	GbBRXL1A	GbBRXL1D	WGD or Segmental
	GbBRXL4A	GbBRXL6D	WGD or Segmental
	GbBRXL5A	GbBRXL6D	WGD or Segmental
	GbBRXL6A	GbBRXL6D	WGD or Segmental
	GbBRXL4D	GbBRXL6D	WGD or Segmental
	GbBRXL5D	GbBRXL6D	WGD or Segmental
Ga-Gh	GaBRXL4	GhBRXL4A	WGD or Segmental
	GaBRXL5	GhBRXL4A	WGD or Segmental
	GaBRXL3	GhBRXL2A	WGD or Segmental
	GaBRXL2	GhBRXL2A	WGD or Segmental
	GaBRXL3	GhBRXL3A	WGD or Segmental
	GaBRXL4	GhBRXL5A	WGD or Segmental
	GaBRXL5	GhBRXL5A	WGD or Segmental
	GaBRXL6	GhBRXL5A	WGD or Segmental
	GaBRXL1	GhBRXL1A	WGD or Segmental
	GaBRXL4	GhBRXL6A	WGD or Segmental
	GaBRXL5	GhBRXL6A	WGD or Segmental
	GaBRXL6	GhBRXL6A	WGD or Segmental
	GaBRXL3	GhBRXL3D	WGD or Segmental
	GaBRXL2	GhBRXL3D	WGD or Segmental
	GaBRXL4	GhBRXL4D	WGD or Segmental
	GaBRXL5	GhBRXL4D	WGD or Segmental
	GaBRXL6	GhBRXL4D	WGD or Segmental
	GaBRXL3	GhBRXL2D	WGD or Segmental
	GaBRXL2	GhBRXL2D	WGD or Segmental
	GaBRXL4	GhBRXL5D	WGD or Segmental
	GaBRXL3	GhBRXL3A	WGD or Segmental
	GaBRXL3	GhBRXL2A	WGD or Segmental
	GaBRXL3	GhBRXL3D	WGD or Segmental
	GaBRXL3	GhBRXL2D	WGD or Segmental
	GaBRXL4	GhBRXL4A	WGD or Segmental
	GaBRXL4	GhBRXL5A	WGD or Segmental
	GaBRXL4	GhBRXL6A	WGD or Segmental
	GaBRXL4	GhBRXL4D	WGD or Segmental
	GaBRXL4	GhBRXL5D	WGD or Segmental
	GaBRXL2	GhBRXL2A	WGD or Segmental
	GaBRXL2	GhBRXL3D	WGD or Segmental
	GaBRXL2	GhBRXL2D	WGD or Segmental
	GaBRXL5	GhBRXL4A	WGD or Segmental
	GaBRXL5	GhBRXL5A	WGD or Segmental
	GaBRXL5	GhBRXL6A	WGD or Segmental
	GaBRXL5	GhBRXL4D	WGD or Segmental
	GaBRXL5	GhBRXL5D	WGD or Segmental
	GaBRXL1	GhBRXL1A	WGD or Segmental
	GaBRXL1	GhBRXL1D	WGD or Segmental
	GaBRXL6	GhBRXL5A	WGD or Segmental
	GaBRXL6	GhBRXL6A	WGD or Segmental
	GaBRXL6	GhBRXL4D	WGD or Segmental
	GaBRXL6	GhBRXL5D	WGD or Segmental
	GaBRXL6	GhBRXL6D	WGD or Segmental
Ga-Gb	GaBRXL3	GbBRXL3A	WGD or Segmental
	GaBRXL3	GbBRXL2A	WGD or Segmental
	GaBRXL3	GbBRXL3D	WGD or Segmental
	GaBRXL4	GbBRXL4A	WGD or Segmental
	GaBRXL4	GbBRXL5A	WGD or Segmental
	GaBRXL4	GbBRXL4D	WGD or Segmental
	GaBRXL4	GbBRXL5D	WGD or Segmental
	GaBRXL4	GbBRXL6D	WGD or Segmental
	GaBRXL2	GbBRXL2A	WGD or Segmental
	GaBRXL2	GbBRXL3D	WGD or Segmental
	GaBRXL2	GbBRXL2D	WGD or Segmental
	GaBRXL5	GbBRXL4A	WGD or Segmental
	GaBRXL5	GbBRXL5A	WGD or Segmental
	GaBRXL5	GbBRXL4D	WGD or Segmental
	GaBRXL5	GbBRXL5D	WGD or Segmental
	GaBRXL5	GbBRXL6D	WGD or Segmental
	GaBRXL1	GbBRXL1A	WGD or Segmental
	GaBRXL1	GbBRXL1D	WGD or Segmental
	GaBRXL6	GbBRXL5A	WGD or Segmental
	GaBRXL6	GbBRXL6A	WGD or Segmental
	GaBRXL6	GbBRXL4D	WGD or Segmental
	GaBRXL6	GbBRXL5D	WGD or Segmental
	GaBRXL6	GbBRXL6D	WGD or Segmental
	GaBRXL4	GbBRXL4A	WGD or Segmental
	GaBRXL5	GbBRXL4A	WGD or Segmental
	GaBRXL3	GbBRXL2A	WGD or Segmental
	GaBRXL2	GbBRXL2A	WGD or Segmental
	GaBRXL3	GbBRXL3A	WGD or Segmental
	GaBRXL4	GbBRXL5A	WGD or Segmental
	GaBRXL5	GbBRXL5A	WGD or Segmental
	GaBRXL6	GbBRXL5A	WGD or Segmental
	GaBRXL1	GbBRXL1A	WGD or Segmental
	GaBRXL6	GbBRXL6A	WGD or Segmental
	GaBRXL3	GbBRXL3D	WGD or Segmental
	GaBRXL2	GbBRXL3D	WGD or Segmental
	GaBRXL4	GbBRXL4D	WGD or Segmental
	GaBRXL5	GbBRXL4D	WGD or Segmental
	GaBRXL6	GbBRXL4D	WGD or Segmental
	GaBRXL2	GbBRXL2D	WGD or Segmental
	GaBRXL4	GbBRXL5D	WGD or Segmental
	GaBRXL5	GbBRXL5D	WGD or Segmental
	GaBRXL6	GbBRXL5D	WGD or Segmental
	GaBRXL1	GbBRXL1D	WGD or Segmental
	GaBRXL4	GbBRXL6D	WGD or Segmental
	GaBRXL5	GbBRXL6D	WGD or Segmental
	GaBRXL6	GbBRXL6D	WGD or Segmental
Gr-Gh	GrBRXL1	GhBRXL1A	WGD or Segmental
	GrBRXL1	GhBRXL1D	WGD or Segmental
	GrBRXL4	GhBRXL4A	WGD or Segmental
	GrBRXL4	GhBRXL2A	WGD or Segmental
	GrBRXL4	GhBRXL5A	WGD or Segmental
	GrBRXL4	GhBRXL6A	WGD or Segmental
	GrBRXL4	GhBRXL4D	WGD or Segmental
	GrBRXL4	GhBRXL2D	WGD or Segmental
	GrBRXL4	GhBRXL5D	WGD or Segmental
	GrBRXL4	GhBRXL6D	WGD or Segmental
	GrBRXL2	GhBRXL2A	WGD or Segmental
	GrBRXL2	GhBRXL4A	WGD or Segmental
	GrBRXL2	GhBRXL3A	WGD or Segmental
	GrBRXL2	GhBRXL5A	WGD or Segmental
	GrBRXL2	GhBRXL3D	WGD or Segmental
	GrBRXL2	GhBRXL2D	WGD or Segmental
	GrBRXL2	GhBRXL4D	WGD or Segmental
	GrBRXL2	GhBRXL5D	WGD or Segmental
	GrBRXL5	GhBRXL4A	WGD or Segmental
	GrBRXL5	GhBRXL2A	WGD or Segmental
	GrBRXL5	GhBRXL5A	WGD or Segmental
	GrBRXL5	GhBRXL6A	WGD or Segmental
	GrBRXL5	GhBRXL4D	WGD or Segmental
	GrBRXL5	GhBRXL2D	WGD or Segmental
	GrBRXL5	GhBRXL5D	WGD or Segmental
	GrBRXL5	GhBRXL6D	WGD or Segmental
	GrBRXL3	GhBRXL2A	WGD or Segmental
	GrBRXL3	GhBRXL3A	WGD or Segmental
	GrBRXL3	GhBRXL3D	WGD or Segmental
	GrBRXL3	GhBRXL2D	WGD or Segmental
Gr-Gb	GrBRXL1	GbBRXL1A	WGD or Segmental
	GrBRXL1	GbBRXL1D	WGD or Segmental
	GrBRXL4	GbBRXL4A	WGD or Segmental
	GrBRXL4	GbBRXL2A	WGD or Segmental
	GrBRXL4	GbBRXL5A	WGD or Segmental
	GrBRXL4	GbBRXL6A	WGD or Segmental
	GrBRXL4	GbBRXL4D	WGD or Segmental
	GrBRXL4	GbBRXL2D	WGD or Segmental
	GrBRXL4	GbBRXL5D	WGD or Segmental
	GrBRXL4	GbBRXL6D	WGD or Segmental
	GrBRXL2	GbBRXL2A	WGD or Segmental
	GrBRXL2	GbBRXL4A	WGD or Segmental
	GrBRXL2	GbBRXL3A	WGD or Segmental
	GrBRXL2	GbBRXL5A	WGD or Segmental
	GrBRXL2	GbBRXL3D	WGD or Segmental
	GrBRXL2	GbBRXL2D	WGD or Segmental
	GrBRXL2	GbBRXL4D	WGD or Segmental
	GrBRXL2	GbBRXL5D	WGD or Segmental
	GrBRXL5	GbBRXL4A	WGD or Segmental
	GrBRXL5	GbBRXL2A	WGD or Segmental
	GrBRXL5	GbBRXL5A	WGD or Segmental
	GrBRXL5	GbBRXL6A	WGD or Segmental
	GrBRXL5	GbBRXL4D	WGD or Segmental
	GrBRXL5	GbBRXL2D	WGD or Segmental
	GrBRXL5	GbBRXL5D	WGD or Segmental
	GrBRXL5	GbBRXL6D	WGD or Segmental
	GrBRXL3	GbBRXL2A	WGD or Segmental
	GrBRXL3	GbBRXL3A	WGD or Segmental
	GrBRXL3	GbBRXL3D	WGD or Segmental
	GrBRXL3	GbBRXL2D	WGD or Segmental
Gh-Gb	GhBRXL4A	GbBRXL4A	WGD or Segmental
	GhBRXL4A	GbBRXL5A	WGD or Segmental
	GhBRXL4A	GbBRXL4D	WGD or Segmental
	GhBRXL4A	GbBRXL5D	WGD or Segmental
	GhBRXL2A	GbBRXL2A	WGD or Segmental
	GhBRXL2A	GbBRXL3A	WGD or Segmental
	GhBRXL2A	GbBRXL3D	WGD or Segmental
	GhBRXL2A	GbBRXL2D	WGD or Segmental
	GhBRXL3A	GbBRXL3A	WGD or Segmental
	GhBRXL3A	GbBRXL3D	WGD or Segmental
	GhBRXL5A	GbBRXL4A	WGD or Segmental
	GhBRXL5A	GbBRXL5A	WGD or Segmental
	GhBRXL5A	GbBRXL6A	WGD or Segmental
	GhBRXL5A	GbBRXL4D	WGD or Segmental
	GhBRXL5A	GbBRXL5D	WGD or Segmental
	GhBRXL5A	GbBRXL6D	WGD or Segmental
	GhBRXL1A	GbBRXL1A	WGD or Segmental
	GhBRXL1A	GbBRXL1D	WGD or Segmental
	GhBRXL6A	GbBRXL4A	WGD or Segmental
	GhBRXL6A	GbBRXL5A	WGD or Segmental
	GhBRXL6A	GbBRXL6A	WGD or Segmental
	GhBRXL6A	GbBRXL4D	WGD or Segmental
	GhBRXL6A	GbBRXL5D	WGD or Segmental
	GhBRXL6A	GbBRXL6D	WGD or Segmental
	GhBRXL3D	GbBRXL2A	WGD or Segmental
	GhBRXL3D	GbBRXL3A	WGD or Segmental
	GhBRXL3D	GbBRXL3D	WGD or Segmental
	GhBRXL4D	GbBRXL4A	WGD or Segmental
	GhBRXL4D	GbBRXL5A	WGD or Segmental
	GhBRXL4D	GbBRXL6A	WGD or Segmental
	GhBRXL4D	GbBRXL4D	WGD or Segmental
	GhBRXL4D	GbBRXL5D	WGD or Segmental
	GhBRXL4D	GbBRXL6D	WGD or Segmental
	GhBRXL2D	GbBRXL2A	WGD or Segmental
	GhBRXL2D	GbBRXL3A	WGD or Segmental
	GhBRXL2D	GbBRXL3D	WGD or Segmental
	GhBRXL2D	GbBRXL2D	WGD or Segmental
	GhBRXL5D	GbBRXL4A	WGD or Segmental
	GhBRXL5D	GbBRXL5A	WGD or Segmental
	GhBRXL5D	GbBRXL6A	WGD or Segmental
	GhBRXL5D	GbBRXL5D	WGD or Segmental
	GhBRXL5D	GbBRXL6D	WGD or Segmental
	GhBRXL1D	GbBRXL1A	WGD or Segmental
	GhBRXL1D	GbBRXL1D	WGD or Segmental
	GhBRXL6D	GbBRXL6A	WGD or Segmental
	GhBRXL6D	GbBRXL6D	WGD or Segmental
Ga-Gr	GaBRXL1	GrBRXL1	WGD or Segmental
	GaBRXL4	GrBRXL4	WGD or Segmental
	GaBRXL2	GrBRXL4	WGD or Segmental
	GaBRXL5	GrBRXL4	WGD or Segmental
	GaBRXL6	GrBRXL4	WGD or Segmental
	GaBRXL3	GrBRXL2	WGD or Segmental
	GaBRXL2	GrBRXL2	WGD or Segmental
	GaBRXL4	GrBRXL2	WGD or Segmental
	GaBRXL5	GrBRXL2	WGD or Segmental
	GaBRXL4	GrBRXL5	WGD or Segmental
	GaBRXL2	GrBRXL5	WGD or Segmental
	GaBRXL5	GrBRXL5	WGD or Segmental
	GaBRXL6	GrBRXL5	WGD or Segmental
	GaBRXL3	GrBRXL3	WGD or Segmental
	GaBRXL2	GrBRXL3	WGD or Segmental

## Sheet: Table S3
Additional file 3: Table S3 Synteny analysis of BRXL genes between G. hirsutum and other three representative plant species.
Type	Gene name	Gene name
Gh-Os	GhBRXL4A	OsBRXL4
	GhBRXL4A	OsBRXL5
	GhBRXL5A	OsBRXL4
	GhBRXL1A	OsBRXL1
	GhBRXL6A	OsBRXL5
	GhBRXL4D	OsBRXL4
	GhBRXL4D	OsBRXL5
	GhBRXL5D	OsBRXL4
	GhBRXL5D	OsBRXL5
	GhBRXL1D	OsBRXL1
	GhBRXL6D	OsBRXL5
Gh-At	GhBRXL4A	AtBRXL4
	GhBRXL2A	AtBRXL2
	GhBRXL5A	AtBRXL4
	GhBRXL1A	AtBRX
	GhBRXL1A	AtBRXL1
	GhBRXL6A	AtBRXL4
	GhBRXL4D	AtBRXL2
	GhBRXL4D	AtBRXL4
	GhBRXL2D	AtBRXL2
	GhBRXL5D	AtBRXL4
	GhBRXL1D	AtBRX
	GhBRXL1D	AtBRXL1
	GhBRXL6D	AtBRXL4
Gh-Tc	GhBRXL4A	Thecc.06G117900.1
	GhBRXL4A	Thecc.09G081200.1
	GhBRXL2A	Thecc.06G117900.1
	GhBRXL2A	Thecc.09G081200.1
	GhBRXL3A	Thecc.06G117900.1
	GhBRXL3A	Thecc.09G081200.1
	GhBRXL5A	Thecc.06G117900.1
	GhBRXL5A	Thecc.09G081200.1
	GhBRXL1A	Thecc.03G316800.1
	GhBRXL6A	Thecc.06G117900.1
	GhBRXL6A	Thecc.09G081200.1
	GhBRXL3D	Thecc.06G117900.1
	GhBRXL3D	Thecc.09G081200.1
	GhBRXL4D	Thecc.06G117900.1
	GhBRXL4D	Thecc.09G081200.1
	GhBRXL2D	Thecc.06G117900.1
	GhBRXL2D	Thecc.09G081200.1
	GhBRXL5D	Thecc.06G117900.1
	GhBRXL5D	Thecc.09G081200.1
	GhBRXL1D	Thecc.03G316800.1
	GhBRXL6D	Thecc.06G117900.1
	GhBRXL6D	Thecc.09G081200.1

## Sheet: Table S4
Additional file 4: Table S4 The transcriptomic data analysis of GhBRXL genes in different tissues
Gene name	TM1_root	TM1_stem	TM1_leaf	TM1_torus	TM1_sepal	TM1_epicalyx	TM1_petal	TM1_pistil	TM1_anther	TM1_0dpa_ovlue	TM1_1dpa_ovlue	TM1_3dpa_ovlue	TM1_5dpa_ovlue	TM1_10_dpa_ovlue	TM1_20_dpa_ovlue	TM1_10_dpa_fiber	TM1_20_dpa_fiber	TM1_25_dpa_fiber
GhBRXL2D	3.38	2.83	0.94	1.5	0.27	0	0.12	0.11	0.21	15.63	7.76	10.85	13.83	9.27	3.21	9.88	0.5	0.47
GhBRXL2A	3.41	2.8	0.53	0.96	0.02	0.16	0	0	0.08	2.01	1.89	4.41	7.91	1.61	1.49	6.05	0.67	0.47
GhBRXL3D	3.84	2.04	0.6	0.27	0.14	2.01	2.17	0.46	0.26	2.78	1.13	1.25	3.03	5.2	1.53	0.41	2.01	1.14
GhBRXL3A	2.61	1.18	0.53	0.58	0.12	0.52	0.27	0.18	0.2	3.44	1.98	2	4.94	7	1.1	0.51	6.7	1.81
GhBRXL1A	2.33	1.75	0.27	1.03	0.7	0	0.08	0.05	0.42	2.68	8.01	9.24	6.75	1.21	0.6	0.54	0.54	0.36
GhBRXL1D	2.36	1.31	0.44	2.73	2.05	0.28	0.4	0.07	0.22	2.71	5.37	7.47	7.5	1.31	0.66	1.08	0.54	0.58
GhBRXL4D	13.44	7.17	0.9	6.01	3.21	1.01	1.41	1.67	3.33	2.09	3.98	10.22	9.07	1.63	0.54	1.91	6.63	1.33
GhBRXL4A	20.21	11.68	0.63	6.7	4.04	1.1	3.36	1.89	4.21	3.84	4.25	8.4	10.77	3.51	1.45	2.01	2.65	1.86
GhBRXL5D	11.11	2.4	2.68	1.98	2.69	2.73	2.01	0.7	4.93	11.71	8.85	4.78	5.89	25.81	7.55	4.71	6.46	4.05
GhBRXL5A	14.24	3.64	4.01	2.24	2.82	4.37	0.75	0.09	1.89	7.41	3.15	3.04	6.72	16.32	7.84	7.92	3.15	4.19
GhBRXL6A	3.13	1.58	1.93	2.96	1.4	0.14	0.34	0.23	0.23	1.05	1.12	2.83	1.76	0.66	1.62	1.5	0.49	0.46
GhBRXL6D	5.62	3.58	0.84	17.3	8.55	5.02	2.1	4.52	2.5	4.76	3.7	1.87	2.72	4.16	2.08	1.1	3.79	1.98

## Sheet: Table S5
Additional file 5: Table S5 The transcriptomic data analysis of GhBRXL genes in different stresses
Gene name	TM1_ck_1h	TM1_ck_3h	TM1_ck_6h	TM1_ck_12h	TM1_37C_1h	TM1_37C_3h	TM1_37C_6h	TM1_37C_12h	TM1_4C_1h	TM1_4C_3h	TM1_4C_6h	TM1_4C_12h	TM1_NaCl_1h	TM1_NaCl_3h	TM1_NaCl_6h	TM1_NaCl_12h	TM1_PEG_1h	TM1_PEG_3h	TM1_PEG_6h	TM1_PEG_12h
GhBRXL2D	2.11	1.12	1.1	0.23	0.09	2.72	0.72	0.02	5.94	1	1.52	1.47	1.89	0.99	0.57	0.26	2.35	1.54	0.6	0.24
GhBRXL2A	1	1.27	1.13	0.24	0.14	1.04	1.36	0	3.37	0.73	1.1	0.69	2.08	0.85	0.27	0.05	1.65	0.85	0.28	0.09
GhBRXL3D	0.42	0.19	0.33	0.34	0.2	0.45	0.14	0.06	0.44	0.15	0.26	0.19	0.11	0.18	0.41	0.47	0.29	0.23	0.25	0.51
GhBRXL3A	0.21	0.25	0.28	0.12	0.07	0.5	0.05	0.33	0.57	0.72	0.55	0.24	0.07	0.21	0.37	0.19	0.36	0.63	0.22	0.72
GhBRXL1A	0.16	0.23	0.23	0.13	0.48	0.16	0.17	0	0.16	0.04	0.25	0.42	0.13	0.05	0.09	0.23	0.17	0	0	0.26
GhBRXL1D	0.2	0.3	0.19	0.17	0.1	0.05	0.09	0	0.25	0.04	0.16	0.23	0.1	0.14	0.11	0.09	0.09	0.06	0.03	0.21
GhBRXL4D	1.28	0.75	0.85	0.46	0.11	1.81	0.89	0.27	0.99	0.88	0.43	0.53	1.89	0.42	0.72	0.68	0.76	0.82	0.5	0.8
GhBRXL4A	0.71	0.91	0.72	0.38	0.26	1.08	0.38	0.25	0.48	0.7	0.45	0.52	0.38	0.43	0.78	0.23	0.35	0.55	0.3	0.8
GhBRXL5D	2.84	2.67	2.26	2.16	1.71	3.36	1.41	0.5	1.68	1.57	1.74	1.64	0.26	2.64	3.64	5.16	1.07	1.72	2.45	9.41
GhBRXL5A	0.87	2.17	0.88	1.39	2.91	1.08	0.49	0.81	0.2	0.55	0.83	1.68	0.05	1.12	2.17	5.43	0.42	1.16	1.3	7.24
GhBRXL6A	0.18	0.54	0.12	0.26	0.27	0.14	0.11	0.14	0.09	0.27	0.32	0.11	0.02	0.06	0.35	0.8	0.07	0.07	0.17	0.78
GhBRXL6D	0.24	0.5	0.51	0.45	1.16	0.92	0.32	0.65	0.24	0.21	0.29	0.54	0.53	0.31	0.65	2.14	0.15	0.29	0.79	2.25

## Sheet: Table S6
Additional file 6: Table S6 The primers used in this study.
Primer name	Sequence(5'-3')	Function
GhBRX5A-TF	agaaggcctccatggggatccAACCTGGTGATGACTCGGTG	Construction of TRV:GhBRXL5A vector (Underline indicates enzymes BamH I and Sac I site)
GhBRX5A-TR	ggcctcgagacgcgtgagctcGAACTCGACATCCCTTTCAACCTT
AtBRX-E-F	atggccatggaggccgaattcTCCTCTCATCATCCAG	Construction of BD:AtBRX vector (Underline indicates enzymes EcoR I and BamH I site)
AtBRX-B-R	ccgctgcaggtcgacggatccTTAGAGGTACTGTGTTTGTAT
AtBRXL1-E-F	gccatggaggccagtgaattcATGTTTACTTGCATAAATTG	Construction of AD:AtBRXL1 vector (Underline indicates enzymes EcoR I and BamH I site)
AtBRXL1-B-R	cagctcgagctcgatggatccTTAGAGGTATTGGGTTTG
GhBRXL1A-E-DF	atggccatggaggccgaattcGCCAGTCATCATCCAGGAAGGTC	Construction of BD:GhBRXL1A vector (Underline indicates enzymes EcoR I and BamH I site)
GhBRXL1A-B-DR	ccgctgcaggtcgacggatccTTAAAGGTATTGTGCTTGTATCCT
GhBRXL1A-E-LF	gccatggaggccagtgaattcATGTTTACGTGCATAGCCTGC	Construction of AD:GhBRXL1A vector (Underline indicates enzymes EcoR I and BamH I site)
GhBRXL1A-B-LR	cagctcgagctcgatggatccTTAAAGGTATTGTGCTTGTATCCT
GhBRXL1D-E-DF	atggccatggaggccgaattcGCCAGTCATCATCCAGGGAG	Construction of BD:GhBRXL1D vector (Underline indicates enzymes EcoR I and BamH I site)
GhBRXL1D-B-DR	ccgctgcaggtcgacggatccTTAAAGGTATTGTGCTTGTATCCT
GhBRXL1D-E-LF	gccatggaggccagtgaattcATGTTTACGTGCATAGCCTGC	Construction of AD:GhBRXL1D vector (Underline indicates enzymes EcoR I and BamH I site)
GhBRXL1D-B-LR	cagctcgagctcgatggatccTTAAAGGTATTGTGCTTGTATCCT
GhBRXL5A-E-DF	atggccatggaggccgaattcTGGGGGAAGGAGATGGAAGC	Construction of BD:GhBRXL5A vector (Underline indicates enzymes EcoR I and BamH I site)
GhBRXL5A-B-DR	ccgctgcaggtcgacggatccTTACAGGTATTGTTCATGTATCCTGGC
GhBRXL5A-E-LF	gccatggaggccagtgaattcATGCTGACGTGCATAGCTCGT	Construction of AD:GhBRXL5A vector (Underline indicates enzymes EcoR I and BamH I site)
GhBRXL5A-B-LR	cagctcgagctcgatggatccTTAACAGGTATTGTTCATGTATCCTGGC
GhBRXL5D-E-DF	atggccatggaggccgaattcTGGGGGAAGGAGATGGAAGC	Construction of BD:GhBRXL5D vector (Underline indicates enzymes EcoR I and BamH I site)
GhBRXL5D-B-DR	ccgctgcaggtcgacggatccTTACAAGTATTGTTCATGTATCCTGGC
GhBRXL5D-E-LF	gccatggaggccagtgaattcATGCTGACGTGCATAGCTCG	Construction of AD:GhBRXL5D vector (Underline indicates enzymes EcoR I and BamH I site)
GhBRXL5D-B-LR	cagctcgagctcgatggatccTTACAAGTATTGTTCATGTATCCTGGC
GhBRXL5AQF	AAAGGGATGTCGAGTTCGAGCG	qRT-PCR
GhBRXL5AQR	TAATAAGCACGCCAGGCTCCAC
GhBRXL5DQF	CGCAGAGTCGGTTGAGGAACAT
GhBRXL5DQR	TCGACATCCCTTTCAACCTCGC
GhBRXL2AQF	CCCTGAACAAAGAACGCCCTCA
GhBRXL2AQR	ATTGGGTGGTGATCCAGGGAGT
GhBRXL2DQF	CACGCTTTCAAATCCCTTACCGT
GhBRXL2DQR	TAAACAGTGCCGACCCTGTACG
GhUBQ7-F	GGCATTCCACCTGACCAACAA
GhUBQ7-R	CCGCATTAGGGCACTCTTTTC
